# Supplementary material for: Forward dynamic simulation of Japanese macaque bipedal locomotion demonstrates better energetic economy in a virtualised plantigrade posture
Source: Commun Biol. 2021 Mar 8;4:308. doi: 10.1038/s42003-021-01831-w (PMC7940622; doi:10.1038/s42003-021-01831-w)
Supplement: Supplementary file 2 — Supplementary Data 1 [file 42003_2021_1831_MOESM2_ESM.xlsx]

## Sheet: Fig3ABC
	GRF h	GRF v	hip angle	knee angle	ankle angle	MP angle	hip torque	knee torque	ankle torque	MP torque		GRF h	GRF v	hip angle	knee angle	ankle angle	MP angle	hip torque	knee torque	ankle torque	MP torque
0	0	0	0.809477	-0.471588	0.927511	0.557901	-4.1618	-1.66173	-0.697956	0.329875		0	0	0.827651	-0.497773	0.914673	0.371828	-5.12894	-1.56232	-0.691594	0.085783
1	-9.59745	93.5843	0.789054	-0.483742	1.01841	0.457828	-8.6083	-5.27564	-2.34622	0.117968		-4.06777	119.613	0.807389	-0.502249	0.91827	0.512159	-9.11428	-4.80147	-1.57465	-0.0312351
2	-15.0367	98.5315	0.788683	-0.515916	1.09641	0.401624	-8.55791	-5.31443	-3.02629	0.0591702		-16.4387	113.136	0.817179	-0.540816	0.964237	0.528231	-9.8939	-4.65388	-1.82813	-0.0558344
3	-21.2237	106.538	0.802217	-0.563381	1.15203	0.354929	-8.7583	-4.91757	-3.47658	0.0040593		-17.1636	108.414	0.836752	-0.591287	1.0008	0.534651	-10.8668	-4.16156	-1.95839	-0.0749078
4	-23.0515	104.099	0.8208	-0.618157	1.19455	0.340365	-8.97457	-4.18018	-3.80283	-0.0532282		-16.681	113.429	0.850911	-0.638627	1.03838	0.535848	-11.2251	-3.41772	-2.11225	-0.0914918
5	-23.8738	105.023	0.835148	-0.669877	1.2318	0.338473	-8.95828	-3.32177	-4.09672	-0.111222		-16.1997	117.104	0.857922	-0.680291	1.07668	0.534075	-11.0279	-2.59413	-2.30633	-0.106171
6	-23.544	106.127	0.842649	-0.715519	1.26739	0.342335	-8.82573	-2.6057	-4.38341	-0.169642		-15.64	116.939	0.85925	-0.716762	1.11288	0.535912	-10.5443	-1.83519	-2.52326	-0.120436
7	-21.006	105.54	0.843923	-0.755332	1.30152	0.345526	-8.71655	-2.15509	-4.64546	-0.225907		-14.1938	114.01	0.856184	-0.748554	1.1457	0.539825	-10.1712	-1.37902	-2.74766	-0.13475
8	-19.5737	104.46	0.840621	-0.790381	1.33265	0.349614	-8.55266	-1.82749	-4.86034	-0.276604		-12.1424	109.508	0.849115	-0.776229	1.17567	0.54478	-9.76237	-1.09301	-2.97977	-0.152155
9	-17.4357	101.935	0.834135	-0.822574	1.36008	0.356916	-8.35808	-1.52272	-5.01677	-0.317376		-10.3339	103.728	0.838384	-0.800025	1.20308	0.549969	-9.28625	-0.891855	-3.22934	-0.179231
10	-15.1603	98.4172	0.824852	-0.851725	1.38348	0.368255	-8.11696	-1.26896	-5.12141	-0.343881		-9.08276	97.3749	0.824481	-0.819888	1.22821	0.553655	-8.77003	-0.758111	-3.51139	-0.223928
11	-12.9415	94.4295	0.81333	-0.877679	1.40247	0.384539	-7.85609	-1.0456	-5.18542	-0.353888		-8.23349	91.8395	0.808069	-0.835615	1.25145	0.553506	-8.26953	-0.681648	-3.82899	-0.286373
12	-10.8736	90.5516	0.800021	-0.900276	1.41702	0.406199	-7.61051	-0.845222	-5.2235	-0.348483		-7.8547	86.4795	0.789969	-0.847726	1.27299	0.549664	-7.84779	-0.637662	-4.14431	-0.348924
13	-8.96499	87.1958	0.785176	-0.91942	1.42757	0.432938	-7.40249	-0.66664	-5.25116	-0.331965		-7.09117	82.0897	0.770197	-0.856246	1.29287	0.546068	-7.51169	-0.613125	-4.39836	-0.381945
14	-7.2116	84.5339	0.76891	-0.935138	1.43486	0.463779	-7.23848	-0.508889	-5.28153	-0.310491		-5.84935	78.5712	0.748671	-0.861239	1.31063	0.5484	-7.24437	-0.599432	-4.5579	-0.368809
15	-5.62453	82.541	0.751272	-0.947565	1.43972	0.497235	-7.11359	-0.369166	-5.3234	-0.290111		-4.39648	75.7864	0.725497	-0.863146	1.32598	0.559731	-7.0263	-0.589358	-4.64848	-0.323402
16	-3.13594	81.2738	0.732316	-0.956829	1.44301	0.531413	-7.01911	-0.243869	-5.38081	-0.275083		-3.13884	73.7009	0.700956	-0.862518	1.33932	0.578111	-6.84752	-0.578387	-4.72836	-0.276434
17	-2.68583	81.8045	0.712525	-0.963159	1.4453	0.563912	-6.96112	-0.127812	-5.45166	-0.266902		-1.87516	74.065	0.675485	-0.85989	1.35138	0.598788	-6.71241	-0.563609	-4.83606	-0.248406
18	-1.40982	81.85	0.692541	-0.968138	1.44633	0.595308	-6.94833	-0.0042666	-5.52503	-0.265796		-0.567778	75.3489	0.650445	-0.856823	1.3615	0.61956	-6.66326	-0.530139	-4.96348	-0.240746
19	-0.24238	81.9401	0.672419	-0.971489	1.44659	0.624667	-6.97911	0.126615	-5.59782	-0.270232		0.292823	76.4106	0.626633	-0.853813	1.36971	0.638812	-6.72037	-0.471915	-5.09075	-0.244897
20	1.00195	82.3593	0.651481	-0.97267	1.44743	0.650685	-6.9982	0.259429	-5.67107	-0.278169		1.21255	77.7113	0.603151	-0.850108	1.37756	0.655194	-6.81564	-0.397342	-5.21253	-0.253253
21	3.54873	82.8132	0.628381	-0.971318	1.45024	0.672576	-6.88513	0.389324	-5.74667	-0.287892		2.40049	79.1691	0.578224	-0.844847	1.38676	0.668043	-6.81515	-0.317246	-5.33334	-0.262228
22	3.58248	83.9119	0.602921	-0.96765	1.45514	0.690174	-6.5757	0.518867	-5.82119	-0.297978		3.61251	80.4789	0.551061	-0.837998	1.39757	0.678032	-6.69535	-0.232056	-5.45359	-0.270896
23	4.3446	84.2291	0.576254	-0.963739	1.46028	0.706277	-6.08301	0.669543	-5.88055	-0.308467		4.66114	81.5321	0.521736	-0.829992	1.40935	0.686427	-6.43312	-0.13561	-5.56973	-0.279316
24	4.62226	84.0493	0.549856	-0.960785	1.46397	0.722834	-5.53857	0.85624	-5.91401	-0.319446		5.33955	82.4141	0.49117	-0.821785	1.42092	0.694637	-5.94632	-0.0153421	-5.67326	-0.287724
25	4.42748	83.634	0.524784	-0.959097	1.46533	0.740739	-4.98756	1.10762	-5.91713	-0.330963		5.49045	82.8058	0.461267	-0.814999	1.43068	0.704253	-5.31252	0.149363	-5.749	-0.296175
26	3.95531	83.2593	0.501142	-0.958067	1.46467	0.759652	-4.57448	1.41462	-5.89323	-0.342871		5.03572	82.7769	0.433859	-0.81071	1.43744	0.71643	-4.63386	0.374207	-5.78369	-0.303216
27	3.60287	82.855	0.477974	-0.956519	1.46326	0.778299	-4.08498	1.74208	-5.8515	-0.354794		4.17108	82.4287	0.409999	-0.809048	1.44096	0.731312	-4.04577	0.662149	-5.76856	-0.301436
28	3.23771	82.3886	0.455145	-0.953976	1.46175	0.795942	-3.53633	2.0809	-5.79653	-0.366423		3.44227	81.9265	0.388924	-0.808617	1.44236	0.748026	-3.63222	0.995714	-5.69977	-0.270872
29	2.76617	81.9109	0.433092	-0.950334	1.46041	0.812171	-2.95973	2.42474	-5.7306	-0.377508		3.2113	81.1272	0.368741	-0.807464	1.44324	0.765921	-3.16758	1.34924	-5.57479	-0.185582
30	2.23284	81.4888	0.412145	-0.945503	1.45967	0.826541	-2.3842	2.76625	-5.65686	-0.387809		3.23315	80.2077	0.348689	-0.804732	1.44429	0.785149	-2.65343	1.70877	-5.41114	-0.0531424
31	1.74387	81.1511	0.392133	-0.939245	1.46017	0.838501	-1.82559	3.09592	-5.58049	-0.39709		3.19022	79.7859	0.328593	-0.800202	1.44614	0.804125	-2.10244	2.06434	-5.28268	0.0504665
32	1.39779	80.8874	0.3724	-0.93121	1.46264	0.847531	-1.28564	3.40293	-5.50817	-0.405154		2.88402	80.4227	0.308391	-0.793977	1.44975	0.818657	-1.52877	2.40521	-5.2739	0.0363339
33	1.33108	80.6489	0.351664	-0.920906	1.4677	0.853308	-0.766011	3.67538	-5.44803	-0.411889		2.43404	81.9391	0.287931	-0.786223	1.45583	0.82531	-0.943666	2.7206	-5.38613	-0.0911989
34	1.74638	80.3792	0.327202	-0.907333	1.47591	0.855786	-0.340197	3.89759	-5.41169	-0.417217		2.21932	83.6415	0.266122	-0.776644	1.46429	0.825061	-0.367855	3.01743	-5.54383	-0.239636
35	2.46637	79.8201	0.296736	-0.890106	1.48659	0.85612	0.366693	4.06096	-5.40507	-0.42094		2.48292	84.9901	0.241044	-0.764639	1.47421	0.822384	0.259604	3.27237	-5.68817	-0.336943
36	2.66181	79.0175	0.261887	-0.871538	1.49674	0.857794	1.32234	4.18667	-5.41028	-0.422113		2.86532	85.8884	0.212176	-0.750936	1.48363	0.822139	1.07807	3.48773	-5.80682	-0.380712
37	2.01195	78.1325	0.226018	-0.854758	1.50333	0.864325	2.16277	4.30777	-5.39678	-0.416402		2.83149	86.5392	0.181147	-0.737715	1.49039	0.827479	1.88181	3.68301	-5.89869	-0.398991
38	1.51478	77.7676	0.190824	-0.840598	1.50645	0.87499	2.95184	4.42688	-5.34966	-0.392477		2.50056	86.8629	0.149043	-0.726338	1.49331	0.839103	2.68207	3.87111	-5.96215	-0.411539
39	0.303036	76.9169	0.157886	-0.830951	1.50487	0.891506	3.68231	4.56716	-5.24162	-0.338353		1.88818	86.771	0.117028	-0.717866	1.49173	0.856873	3.46097	4.06185	-5.98762	-0.425444
40	-0.678018	75.5293	0.128237	-0.826312	1.49851	0.914022	4.32188	4.73205	-5.06666	-0.249586		0.995644	86.2839	0.0867231	-0.713119	1.48544	0.880226	4.17803	4.26518	-5.96554	-0.442118
41	-1.54569	74.0054	0.102736	-0.826053	1.48814	0.941597	4.84091	4.90678	-4.85201	-0.143461		1.17696	85.6509	0.0599042	-0.712331	1.47513	0.907523	4.79136	4.48322	-5.89652	-0.461015
42	-2.18881	72.7961	0.0818949	-0.829292	1.475	0.971824	5.21888	5.07076	-4.65132	-0.0609778		-0.604169	86.1856	0.038527	-0.715312	1.46333	0.934294	5.25451	4.67892	-5.79574	-0.47951
43	-2.39984	72.238	0.0656815	-0.83501	1.46063	1.00117	5.44668	5.20249	-4.52105	-0.0460959		-1.11582	85.7336	0.0237248	-0.722757	1.45015	0.960305	5.54373	4.85268	-5.65951	-0.497289
44	-1.9198	72.2868	0.0531561	-0.841956	1.44641	1.02642	5.5327	5.28269	-4.48899	-0.114317		-0.951698	84.714	0.0148772	-0.732808	1.43675	0.98419	5.66023	4.97587	-5.50743	-0.513459
45	-0.674242	72.6093	0.0430547	-0.849	1.43299	1.04645	5.49337	5.30026	-4.53986	-0.240113		-0.0607035	83.0585	0.00970215	-0.742905	1.42415	1.00494	5.63627	5.02104	-5.35931	-0.527359
46	1.27983	72.731	0.0337037	-0.855007	1.42027	1.0625	5.35618	5.24998	-4.63464	-0.376315		1.4646	80.6938	0.00493503	-0.750858	1.41268	1.02234	5.52865	4.97481	-5.22529	-0.538735
47	3.76093	72.2966	0.0229515	-0.858906	1.40747	1.07723	5.16468	5.13206	-4.7387	-0.48582		3.28499	77.7184	-0.0019582	-0.755708	1.40186	1.03718	5.39094	4.84163	-5.10329	-0.547989
48	6.44474	71.278	0.009098	-0.860319	1.39322	1.09357	4.96521	4.95606	-4.83302	-0.557568		5.00793	74.3262	-0.0120496	-0.757814	1.39067	1.05101	5.25793	4.6391	-4.9829	-0.556035
49	8.96397	69.921	-0.00803629	-0.860018	1.37585	1.11388	4.78533	4.74247	-4.90852	-0.600313		6.3582	70.6816	-0.0252266	-0.758268	1.37803	1.06541	5.02726	4.38955	-4.85175	-0.563879
50	11.0867	68.4813	-0.0271819	-0.859565	1.35396	1.13961	4.62631	4.51498	-4.95857	-0.628214		7.39756	66.6417	-0.0417493	-0.757613	1.36324	1.08125	4.86511	4.10886	-4.70301	-0.571988
51	11.9509	67.6953	-0.0409984	-0.863132	1.32494	1.17233	4.34926	4.31366	-4.96161	-0.651592		7.41291	62.6675	-0.0582811	-0.758629	1.34461	1.10004	4.73879	3.82024	-4.51268	-0.580927
52	12.7412	66.4707	-0.0470289	-0.87004	1.28927	1.21009	3.7782	4.13888	-4.9155	-0.673446		5.73964	59.6842	-0.062327	-0.766787	1.32097	1.12294	4.25058	3.5794	-4.25757	-0.591177
53	13.869	63.8969	-0.0495951	-0.875965	1.24849	1.24923	3.05571	3.9482	-4.82917	-0.692042		5.29002	53.9248	-0.0644396	-0.772586	1.2946	1.14408	3.61915	3.31353	-3.98972	-0.597438
54	13.7582	60.6437	-0.0550006	-0.876187	1.20295	1.28772	2.39052	3.70408	-4.70262	-0.705083		5.21696	49.9582	-0.0717687	-0.772379	1.26599	1.15943	3.0818	3.0078	-3.71815	-0.59518
55	16.1955	56.7494	-0.0654347	-0.871751	1.15308	1.31878	1.9265	3.42394	-4.49389	-0.703529		6.099	44.4969	-0.0839794	-0.769497	1.2393	1.15802	2.69427	2.68018	-3.42977	-0.575024
56	17.235	51.1277	-0.0797306	-0.864545	1.10449	1.33479	1.68975	3.11752	-4.19532	-0.682504		5.1225	38.5527	-0.0990813	-0.765118	1.21279	1.14482	2.44354	2.35187	-3.12358	-0.542681
57	16.6078	44.9118	-0.0956411	-0.855602	1.05612	1.3412	1.64144	2.79921	-3.81723	-0.649521		5.93831	35.6575	-0.114894	-0.761221	1.18422	1.12766	2.30143	2.04728	-2.79811	-0.506373
58	12.7974	41.4111	-0.111371	-0.847843	0.999211	1.34583	1.73389	2.50962	-3.33551	-0.608313		6.37058	31.9985	-0.130476	-0.760369	1.1597	1.09788	2.27513	1.76532	-2.467	-0.462606
59	13.1597	36.4665	-0.126267	-0.845136	0.948507	1.33134	1.9336	2.25316	-2.79635	-0.552819		6.52997	28.0394	-0.144958	-0.762991	1.13881	1.05551	2.36619	1.51108	-2.13543	-0.413315
60	12.1923	31.7006	-0.13917	-0.846834	0.910403	1.29542	2.18739	2.01247	-2.25853	-0.489215		6.19857	24.1976	-0.156956	-0.769466	1.12007	1.00353	2.53743	1.28946	-1.80731	-0.362331
61	10.309	27.493	-0.148771	-0.852919	0.883163	1.24221	2.44102	1.78664	-1.74686	-0.423577		5.30383	20.8248	-0.16495	-0.780233	1.10221	0.944816	2.71097	1.10171	-1.48553	-0.312721
62	8.01441	23.8514	-0.154307	-0.863629	0.864643	1.17379	2.66188	1.57475	-1.27401	-0.359257		3.96817	18.0787	-0.167985	-0.795364	1.08444	0.880901	2.80686	0.96428	-1.17299	-0.266176
63	5.77903	20.6197	-0.155617	-0.878992	0.853036	1.08998	2.83964	1.37245	-0.849009	-0.29893		2.48531	15.8617	-0.166391	-0.814029	1.06663	0.811322	2.81147	0.861242	-0.875382	-0.223655
64	3.97642	17.6498	-0.152894	-0.898698	0.847196	0.988439	2.97676	1.16924	-0.486761	-0.24648		1.26333	13.8986	-0.161215	-0.835231	1.04947	0.732823	2.77841	0.761602	-0.60421	-0.187572
65	2.96683	14.7468	-0.14631	-0.922158	0.846181	0.864979	3.0772	0.943474	-0.216734	-0.20766		0.683778	12.1204	-0.153415	-0.858298	1.03431	0.638998	2.77064	0.647527	-0.383738	-0.165809
66	2.74814	11.57	-0.13574	-0.948492	0.849526	0.712798	3.13996	0.708827	-0.0305116	-0.188295		1.0907	10.3439	-0.143274	-0.88293	1.02286	0.519521	2.80688	0.506431	-0.248936	-0.171181
67	2.75361	7.05076	-0.120692	-0.975991	0.856562	0.524619	3.15552	0.455796	0.0698887	-0.19051		2.03974	7.25162	-0.13017	-0.908483	1.01537	0.364787	2.85844	0.32903	-0.205617	-0.206235
68	1.03491	0.415701	-0.10048	-1.00129	0.862588	0.304133	3.10675	0.161775	0.113318	-0.208752		1.171	2.21188	-0.112566	-0.932953	1.00581	0.185177	2.86694	0.105217	-0.170244	-0.243327
69	0	0	-0.0742191	-1.02248	0.857695	0.0915707	2.97031	-0.179288	0.164543	-0.228445		0	0	-0.0891703	-0.954831	0.984957	0.0242066	2.78552	-0.163684	-0.0109359	-0.238255
70	0	0	-0.0419373	-1.04506	0.851848	-0.0251186	2.77089	-0.484959	0.242589	-0.230907		0	0	-0.060419	-0.977879	0.969182	-0.0550955	2.62805	-0.44254	0.240322	-0.181999
71	0	0	-0.00548006	-1.07019	0.855626	-0.0713448	2.58417	-0.704578	0.351019	-0.204327		0	0	-0.0281725	-1.00357	0.974333	-0.0855492	2.45903	-0.696716	0.449839	-0.111765
72	0	0	0.0337462	-1.09682	0.870779	-0.0885972	2.47457	-0.810835	0.47315	-0.158022		0	0	0.00648109	-1.03102	0.996648	-0.0988606	2.33415	-0.888532	0.552445	-0.0652192
73	0	0	0.0753053	-1.12388	0.896107	-0.0973275	2.4738	-0.786741	0.58664	-0.109984		0	0	0.0432737	-1.0594	1.02742	-0.105477	2.29737	-0.979575	0.576583	-0.0471319
74	0	0	0.119537	-1.1502	0.929348	-0.104841	2.57295	-0.634227	0.688163	-0.0739452		0	0	0.0825456	-1.08814	1.0604	-0.109105	2.37258	-0.941896	0.581323	-0.0443104
75	0	0	0.166977	-1.17421	0.968836	-0.113758	2.7165	-0.379892	0.794581	-0.054226		0	0	0.12518	-1.11649	1.09321	-0.112084	2.54378	-0.770895	0.601311	-0.0460975
76	0	0	0.217442	-1.19387	1.01482	-0.124669	2.74205	-0.0715106	0.92023	-0.0482212		0	0	0.172105	-1.14303	1.12593	-0.115586	2.7592	-0.493813	0.639704	-0.0483162
77	0	0	0.269938	-1.20699	1.06885	-0.13606	2.76654	0.236261	1.05303	-0.0512747		0	0	0.223951	-1.16577	1.15925	-0.119337	2.90574	-0.165695	0.680029	-0.0498876
78	0	0	0.324347	-1.2125	1.13089	-0.145006	2.76269	0.47725	1.12021	-0.0594924		0	0	0.280124	-1.18217	1.19354	-0.121765	2.86125	0.14437	0.695925	-0.0504528
79	0	0	0.381473	-1.21028	1.19528	-0.146988	2.69403	0.605737	1.05168	-0.0697008		0	0	0.339164	-1.19025	1.22777	-0.120424	2.76873	0.382014	0.663271	-0.0495169
80	0	0	0.442296	-1.20112	1.25349	-0.141738	2.53459	0.640125	0.856497	-0.07941		0	0	0.400615	-1.18995	1.25883	-0.114059	2.61632	0.52582	0.568528	-0.046269
81	0	0	0.507194	-1.18625	1.29701	-0.130786	2.28158	0.601206	0.560026	-0.0866814		0	0	0.464404	-1.18227	1.28274	-0.102841	2.39689	0.579894	0.424056	-0.0398273
82	0	0	0.575673	-1.16714	1.3201	-0.118123	1.87685	0.52513	0.25699	-0.0903264		0	0	0.530313	-1.16868	1.2965	-0.0880538	2.1143	0.563574	0.260939	-0.0295842
83	0	0	0.645378	-1.14443	1.32386	-0.107859	0.951743	0.439951	0.0265517	-0.0904139		0	0	0.597704	-1.15065	1.29936	-0.0711643	1.5522	0.50024	0.111902	-0.0154528
84	0	0	0.710971	-1.1171	1.31563	-0.100094	-0.346934	0.351911	-0.114204	-0.0880158		0	0	0.663933	-1.12835	1.29396	-0.0523364	0.551054	0.402603	-0.0081496	0.0019072
85	0	0	0.766912	-1.08434	1.30301	-0.0923796	-1.34079	0.408742	-0.191302	-0.0841325		0	0	0.724472	-1.10113	1.2845	-0.0297474	-0.583472	0.306857	-0.102879	0.0213423
86	0	0	0.811203	-1.04632	1.28917	-0.0839786	-2.01357	0.454735	-0.235327	-0.0788202		0	0	0.775808	-1.06892	1.27332	-0.00237472	-1.46852	0.321839	-0.179857	0.0417953
87	0	0	0.844483	-1.00426	1.27507	-0.0747857	-2.66852	0.481217	-0.270638	-0.071508		0	0	0.816637	-1.03209	1.26088	0.0288834	-2.36013	0.286874	-0.246201	0.0623926
88	0	0	0.867154	-0.959038	1.26091	-0.0637474	-3.03831	0.510913	-0.31368	-0.0612322		0	0	0.846126	-0.991511	1.24773	0.0636685	-3.02217	0.235259	-0.311563	0.0821036
89	0	0	0.880662	-0.911947	1.24499	-0.0503289	-3.0534	0.562698	-0.363944	-0.0464698		0	0	0.864711	-0.948739	1.23292	0.100939	-3.26886	0.218521	-0.377043	0.100135
90	0	0	0.887399	-0.86465	1.22539	-0.0345238	-2.79454	0.647358	-0.412181	-0.025536		0	0	0.87447	-0.905653	1.21448	0.138369	-3.0517	0.312392	-0.435169	0.116027
91	0	0	0.890016	-0.818404	1.20105	-0.0158091	-2.40587	0.772469	-0.448224	0.0030084		0	0	0.878457	-0.863313	1.19056	0.173351	-2.44615	0.591825	-0.474229	0.129541
92	0	0	0.890668	-0.773448	1.17212	0.00732953	-1.9975	0.989658	-0.465589	0.0399282		0	0	0.879831	-0.821066	1.16027	0.203953	-1.65988	1.04426	-0.487967	0.140457
93	0	0	0.890355	-0.728333	1.13951	0.0373325	-1.83053	1.18111	-0.469543	0.0849748		0	0	0.880941	-0.776975	1.1244	0.229815	-1.02246	1.50832	-0.481792	0.148298
94	0	0	0.888867	-0.681682	1.10527	0.0782998	-1.85246	1.30713	-0.474348	0.136346		0	0	0.882791	-0.729257	1.08539	0.252149	-1.00791	1.66053	-0.470564	0.152302
95	0	0	0.885486	-0.633048	1.07071	0.134047	-2.16599	1.20574	-0.491116	0.190712		0	0	0.884822	-0.679138	1.0481	0.273636	-1.8138	1.22804	-0.476917	0.151325
96	0	0	0.879379	-0.58444	1.0377	0.206998	-2.94024	0.647307	-0.528724	0.24298		0	0	0.885134	-0.630635	1.01612	0.297148	-2.95162	0.540037	-0.512449	0.144677
97	0	0	0.869535	-0.540731	1.00831	0.296567	-3.93105	-0.231154	-0.588728	0.286823		0	0	0.881188	-0.58688	0.989169	0.321804	-3.98228	-0.157481	-0.568976	0.133086
98	0	0	0.854678	-0.5065	0.982133	0.394975	-4.58091	-1.01505	-0.655596	0.31674		0	0	0.870917	-0.549676	0.964632	0.34432	-4.61264	-0.734146	-0.62636	0.118231
99	0	0	0.833836	-0.483332	0.955911	0.487159	-4.60798	-1.46013	-0.699991	0.330601		0	0	0.853256	-0.519931	0.939985	0.361372	-5.11154	-1.18591	-0.667228	0.101972
100	0	0	0.806707	-0.470138	0.926878	0.559015	-4.27034	-1.6488	-0.70198	0.32975		0	0	0.826941	-0.497301	0.914335	0.371951	-5.12918	-1.56451	-0.692493	0.085588

## Sheet: Fig3D
	IL	GMED	VAS	TA	SOL	RF	BIFl	GAS	EDL	FDL		IL	GMED	VAS	TA	SOL	RF	BIFl	GAS	EDL	FDL
0	103.54	89.4648	24.1897	46.2536	27.6019	17.6004	54.8441	62.2829	20.6514	27.526		97.9994	123.836	0.387156	40.3233	21.9038	52.0776	61.7834	55.71	6.93126	16.4686
1	94.8923	85.9538	19.4196	25.1076	56.5844	0.531792	142.214	92.4104	10.4537	28.1546		89.5508	118.111	0.534426	37.9858	44.5952	6.96443	126.349	69.4374	2.49623	23.956
2	94.3649	101.616	17.964	14.6257	62.9213	0.238464	127.197	110.818	8.10365	31.1878		86.4076	146.901	0.576108	30.3061	49.9298	3.97642	115.386	67.4571	1.94318	27.7904
3	90.2854	132.255	16.4514	8.15404	69.6253	0.100224	103.225	119.45	6.03274	34.8178		81.0914	188.517	0.635388	24.729	55.6093	2.13913	97.1598	60.3629	1.48301	30.5776
4	85.1476	168.466	14.9367	3.72817	76.6668	0.039456	74.3607	121.825	4.31273	41.1728		77.4306	222.229	0.719004	19.4881	61.6108	1.08374	73.6175	54.8696	1.1097	33.1608
5	81.3494	198.751	13.475	1.06763	84.86	0.0144	46.1866	122.564	2.96065	49.9284		75.6566	244.16	0.839425	14.6271	67.9013	0.516816	49.337	52.0361	0.814044	35.6553
6	79.4006	219.027	12.121	0.786084	95.6303	0.00504	24.9229	122.582	1.95163	60.8546		75.3017	256.296	1.00932	10.4451	74.4405	0.232618	28.0641	51.0402	0.585536	38.4295
7	79.0442	229.976	10.9268	0.570687	106.785	0.00144	12.8575	121.183	1.23523	72.9027		76.0228	261.424	1.24961	6.9756	81.1807	0.0985536	15.7071	51.0433	0.412874	41.5518
8	79.8413	234.18	10.4049	0.40872	118.067	0.00072	5.89026	117.619	0.750736	84.7191		77.7313	260.542	1.5795	4.05973	88.0649	0.039168	8.18472	51.6273	0.285404	45.8403
9	81.4538	233.967	12.8579	0.288678	129.256	0	2.39592	111.811	0.438088	94.6823		80.3802	254.723	3.40667	1.59244	95.0299	0.014976	3.85947	52.5779	0.193374	53.1464
10	83.8099	230.655	15.622	0.20085	140.149	0	0.865104	104.702	0.24542	101.223		83.9011	245.858	5.99136	0.02886	102.56	0.00504	1.64675	53.872	0.12852	65.7263
11	86.7994	226.036	18.6541	0.138216	150.525	0	0.277541	97.2644	0.131964	103.45		88.187	236.333	8.45287	0.0195	111.489	0.00144	0.635819	55.6023	0.0836472	83.5756
12	90.3415	221.581	21.9005	0.093522	160.213	0	0.0786312	90.3272	0.06818	101.502		93.0794	228.335	10.8314	0.01326	120.248	0.00072	0.222033	57.7125	0.0533568	101.544
13	94.4051	218.12	25.3162	0.062439	169.12	0	0.0201	84.4361	0.033782	96.5055		98.6277	222.448	13.1369	0.00858	128.736	0	0.07035	60.2252	0.0334488	111.005
14	98.9965	215.931	28.8808	0.041262	177.218	0	0.0046632	79.811	0.016072	90.1705		104.916	218.488	15.4097	0.00585	136.795	0	0.0201	63.051	0.0205632	107.117
15	104.142	214.955	32.6016	0.026715	184.518	0	0.000804	76.4255	0.00735	84.2067		111.983	216.083	17.7541	0.003627	144.284	0	0.0050652	66.0593	0.012362	93.8944
16	109.871	215.013	36.5073	0.01716	191.049	0	0	74.1524	0.00322	79.8228		119.814	215.029	20.3093	0.00234	151.133	0	0.00138288	69.238	0.00728	80.2375
17	116.077	216.23	40.6602	0.01092	196.809	0	0	72.7817	0.0014	77.4385		128.33	215.434	23.2281	0.00156	157.333	0	0	72.6601	0.0042	72.0879
18	122.583	218.762	45.3671	0.00663	201.678	0	0	71.6953	0.00056	77.1134		137.1	218.196	26.7909	0.00078	162.721	0	0	75.8233	0.00238	69.8552
19	129.383	222.586	50.6387	0.00429	205.665	0	0	70.9308	0.00028	78.399		145.815	223.723	31.1498	0.0007722	167.22	0	0	78.583	0.00126	71.054
20	136.729	226.451	56.4494	0.00234	208.916	0	0	70.8214	0.00014	80.7017		154.778	230.477	36.3213	0.00039	170.962	0	0	81.4916	0.0007	73.4751
21	145.163	227.583	62.7924	0.00156	211.596	0	0	71.7204	0	83.523		164.704	235.415	42.2988	0.00039	174.13	0	0	85.2343	0.00042	76.0775
22	154.868	224.404	69.769	0.00078	213.696	0	0	73.6204	0	86.45		176.011	238.128	49.1742	0	176.749	0	0	89.9755	0.00014	78.5919
23	165.506	216.987	77.7686	0.00039	214.92	0	0	75.6751	0	89.4934		188.812	238.027	57.0778	0	178.743	0	0	95.5189	0.00028	81.0355
24	176.526	208.34	87.0095	0.00039	214.991	0	0	77.2073	0	92.6791		202.822	232.676	66.1677	0	179.964	0	0	101.319	0.001806	83.4843
25	188.028	200.007	97.5357	0	213.772	0.91656	0	77.9094	0	96.0212		217.205	223.455	76.6393	0	180.206	0	0	106.38	0.01778	86.0324
26	206.01	197.887	109.212	0	211.33	2.62685	0	77.974	0	99.4764		230.986	212.419	88.5848	0	179.317	0	0	109.869	0.13314	88.7646
27	223.268	193.335	121.786	0	207.903	4.29415	0	77.9754	0	102.936		245.117	203.48	101.967	0	177.305	0	0	111.538	0.712687	91.7076
28	239.277	186.518	135.083	0	203.643	5.85518	0	78.1764	0	106.31		262.342	200.174	116.561	0	174.404	0	0	112.136	2.72521	94.8524
29	252.766	177.684	148.953	0	198.658	7.23636	0	78.673	0	109.526		277.061	194.299	132.048	0	170.946	0	0	112.795	7.44411	98.275
30	262.679	167.143	163.209	0	193.086	8.37288	0	79.5931	0	112.515		289.84	186.083	148.171	0	167.143	0	0	114.031	14.5239	102.11
31	268.882	155.252	177.612	0	187.117	9.22622	0	81.1719	0	115.208		300.759	175.838	164.703	0	163.212	0	0	116.144	20.2356	106.145
32	272.25	142.397	191.875	0	180.969	9.78682	0	83.7105	0.00042	117.551		309.956	163.939	181.395	0	159.421	0	0	119.468	20.1291	109.61
33	275.842	129.811	205.674	0	174.859	10.0776	0	87.5714	0.00308	119.521		317.857	150.806	197.98	0	156.015	0	0	124.282	14.293	111.776
34	290.232	123.78	218.604	0	169.021	10.1592	0	93.3133	0.017304	121.151		328.271	138.547	214.907	0	153.119	0	0	130.806	7.24321	112.762
35	308.828	110.646	230.367	0	163.519	10.1117	0	101.132	0.08015	122.607		344.765	126.655	231.252	0	150.711	0	0	139.119	2.61916	113.393
36	331.022	90.2406	241.009	0	158.027	10.0706	0	109.741	0.309008	124.313		364.38	109.029	246.584	0	148.578	0	0	148.388	0.67569	114.491
37	364.983	76.6004	250.616	0	152.191	10.1897	0	117.203	0.993692	126.743		393.441	94.3927	260.542	0.00039	146.412	0	0	156.838	0.124379	116.504
38	404.234	65.2857	258.96	0	146.185	10.4661	0	123.003	2.66484	129.778		429.479	81.1832	272.788	0.00039	144.029	0	0	163.176	0.0163576	119.501
39	444.698	55.0988	265.952	0	139.99	11.0867	0	125.803	5.95983	133.743		470.1	68.8936	283.014	0.00078	141.309	0	0	166.363	0.00154	123.448
40	483.214	46.1811	271.394	0	133.81	12.114	0	125.203	11.1142	138.756		511.844	57.696	290.951	0.00117	138.191	0.207216	0	165.748	0.00014	128.278
41	516.369	38.6515	275.035	0	128.008	13.4796	0	121.693	17.2806	144.775		549.981	47.7007	296.388	0.00195	134.755	1.02907	0	161.538	0	133.76
42	541.233	32.6262	276.687	0	123.022	15.099	0	116.167	22.3994	151.398		578.961	38.9708	299.178	0.00312	131.351	2.0325	0	155.114	0	139.127
43	555.997	28.232	276.213	0	119.276	16.8786	0	109.655	24.2026	157.846		594.427	31.5323	299.242	0.00468	127.892	3.31659	0	146.459	0	144.285
44	561.036	25.6247	273.517	0	117.075	18.7057	0	103.102	21.7971	163.28		595.151	25.4001	296.577	0.00741	124.429	4.75024	0	137.091	0	148.976
45	558.028	25.0009	268.571	0	116.516	20.4714	0	97.0564	16.3607	167.327		584.169	20.5992	291.255	0.01131	120.967	6.13116	0	128.499	0	153.009
46	550.203	26.5993	261.387	0	117.473	22.0568	0	91.7597	10.2339	170.271		567.951	17.1954	283.418	0.017043	117.401	7.28346	0	121.504	0	156.309
47	542.623	30.6922	252.037	0	119.62	23.3563	0.000804	87.2033	5.33406	172.795		552.778	15.3231	273.274	0.02535	113.528	8.14006	0	116.08	0	158.993
48	540.278	37.5617	240.707	0	122.456	24.3517	0.001608	83.0488	2.3165	175.599		542.702	15.212	261.088	0.03705	109.11	8.75405	0	111.615	0	161.326
49	545.499	47.4625	227.76	0.00039	125.375	25.1586	0.003216	78.6547	0.838166	179.177		549.971	29.3527	247.165	0.05382	103.955	9.24074	0.000804	107.341	0	163.6
50	557.425	60.6444	213.605	0.00039	127.791	25.9841	0.007236	73.3514	0.25088	183.767		564.353	44.2556	231.846	0.07722	97.9709	9.66096	0.001608	102.848	0	165.951
51	563.718	79.2771	198.662	0.00078	129.067	27.3295	0.01608	65.818	0.05978	189.409		578.908	58.6151	214.978	0.110596	90.8614	10.2803	0.003216	96.8439	0	168.542
52	569.068	116.131	183.619	0.00156	128.7	29.0252	0.034572	56.8084	0.011732	195.462		582.494	90.9679	197.392	0.156842	82.7426	11.5458	0.007236	87.7249	0	171.514
53	571.507	160.864	168.291	0.00234	126.513	30.3978	0.0722796	47.8638	0.001834	200.798		584.371	131.739	179.492	0.219367	74.0569	12.4491	0.016884	79.1368	0	173.326
54	576.704	205.285	152.389	1.55649	123.775	30.6886	0.144881	39.912	0.00028	204.57		590.901	171.459	161.636	0.303404	65.0369	12.6271	0.036984	72.0065	0	172.668
55	586.764	244.355	136.308	6.15264	121.072	30.1867	0.280194	32.7618	0	204.114		601.857	208.543	144.149	0.414414	56.2337	12.5326	0.0787116	66.3481	0	166.816
56	600.737	276.649	120.532	11.2474	116.079	29.2316	0.524208	26.8684	0	198.009		615.59	243.387	127.312	1.28357	48.3255	12.2674	0.161572	61.3411	0	157.429
57	616.413	301.87	105.396	16.9833	108.974	27.9477	0.947032	21.7791	0	188.434		630.437	276.066	111.357	3.96189	42.0665	12.0564	0.317773	56.0723	0	146.892
58	631.688	319.474	91.3874	24.656	100.101	26.8759	1.65013	16.1649	0	176.471		646.305	304.814	96.4633	6.49533	36.0901	12.2487	0.602067	51.3348	0	134.192
59	645.494	328.942	79.0306	32.4066	89.9215	26.7604	2.77581	11.3846	0	160.366		663.568	327.463	82.7557	8.8687	30.5102	12.9017	1.09797	46.9291	0	119.89
60	656.661	330.213	68.2953	38.8471	78.9654	27.4421	4.50642	7.88184	0	141.909		681.213	342.45	70.3116	11.1977	25.4116	14.0812	1.92671	42.5156	0.00014	105.098
61	664.3	323.754	59.2077	43.8031	67.7714	28.932	7.06306	5.24268	0	122.864		695.289	349.023	59.1644	13.6047	20.8511	15.8947	3.2538	37.8624	0.00014	90.7055
62	668.178	310.312	51.813	47.3639	56.8354	31.3518	10.6855	3.13402	0	104.203		700.48	347.059	50.2366	16.18	16.8547	18.4383	5.28813	32.9406	0.00028	77.2037
63	668.462	290.849	46.1387	49.7065	46.5726	34.8337	15.6058	1.3487	0	86.7019		695.229	336.518	43.46	18.9497	13.4207	21.6949	8.2715	27.9603	0.00056	64.8708
64	665.388	266.571	42.1683	50.972	37.2879	39.4838	22.0031	0	0	71.487		683.425	317.746	38.2555	21.8371	10.5287	25.6133	12.4516	23.2102	0.00112	54.4077
65	659.014	238.936	39.8582	51.3178	29.1728	45.3629	29.949	0	0	60.2264		670.224	291.807	34.5275	24.6593	8.13788	30.1792	18.041	18.9346	0.0021	48.1008
66	649.122	209.576	39.1178	50.8413	22.3061	52.4336	39.355	0.00072	0	54.6092		657.605	260.631	32.198	27.1557	6.1992	35.4256	25.1593	15.2943	0.00392	49.6688
67	635.227	180.28	39.69	49.7065	16.6738	60.309	49.9294	0.00072	0	55.2507		644.308	226.849	31.1344	29.2561	4.65517	41.2558	33.7723	12.2751	0.00686	59.8527
68	616.762	152.72	40.936	48.8704	12.1904	67.7887	61.1588	0.00072	0	60.54		627.838	193.718	30.9836	31.7826	3.44836	47.0881	43.6357	9.40539	0.011956	70.6389
69	593.093	128.384	42.3257	50.2742	8.72356	73.7634	72.3303	0.00144	0	66.2502		606.53	163.997	31.3749	36.1286	2.52168	52.2511	54.2706	6.04202	0.0201628	69.2159
70	564.525	107.224	44.7743	52.0521	6.11815	79.8451	82.5949	0.00144	0	66.9643		580.804	138.359	32.7816	40.0156	1.82402	57.6199	64.9738	3.31718	0.033488	52.9799
71	533.02	87.5037	48.5383	52.2663	4.21431	86.4355	91.0684	0.00216	0	59.2557		552.524	115.367	35.4405	41.0166	1.30826	63.6683	74.882	2.12702	0.0543704	32.7363
72	500.091	68.0222	53.4351	50.9654	2.8627	93.0954	96.9561	0.00288	0	45.827		522.854	93.6354	39.219	39.9787	0.934976	70.1455	83.0785	2.09344	0.0862792	19.4285
73	466.38	48.7008	59.2288	49.1967	1.93112	99.2103	99.6753	0.0036	0	31.8959		492.222	72.261	43.9771	38.7122	0.6721	76.6933	88.7322	2.64414	0.134266	14.4691
74	431.912	30.4428	65.5857	48.5198	1.3106	103.9	98.9502	0.00504	0	21.4444		460.575	51.1186	49.5894	38.4928	0.493397	82.8842	91.237	3.38818	0.20431	14.0691
75	397.438	15.3917	71.9834	50.2655	0.916119	105.984	94.8579	0.00648	0	15.7257		427.505	31.2325	55.8586	39.7342	0.379353	88.0232	90.3165	4.20516	0.30464	15.1853
76	368.979	10.2893	77.6389	54.6036	0.681931	104.226	87.8145	0.00792	0.00014	13.9846		392.716	14.1948	62.357	42.13	0.31476	90.9814	86.0746	5.18449	0.444539	16.6632
77	340.654	6.69683	81.6361	60.0379	0.562166	97.897	78.5068	0.01008	0.00028	14.8709		357.951	3.41195	68.3904	44.8362	0.289344	90.3804	78.9793	6.50362	0.63502	18.2556
78	312.254	4.24335	83.405	63.8658	0.52608	87.1652	67.7807	1.8553	0.00056	17.2563		326.735	1.90253	72.9753	46.6904	0.29592	85.1186	69.7723	8.37455	0.888294	19.9301
79	282.583	2.61806	82.8003	63.6416	0.552959	72.9206	56.5162	6.85289	0.0014	20.2219		294.03	1.02225	75.2438	47.1356	0.834626	75.2086	59.3468	10.8944	1.21651	21.6164
80	250.697	1.57268	80.1036	60.8353	3.37267	56.6748	45.5112	12.5827	0.0035	23.0503		260.645	0.529294	74.9997	47.1153	3.62206	61.8833	48.6034	13.8672	1.63106	23.1478
81	216.772	0.919769	75.8547	54.7518	7.68373	40.2072	35.3955	18.1047	0.008162	25.1869		226.91	0.264248	72.5399	44.3086	5.98442	46.9396	38.327	16.8774	2.14129	24.3231
82	182.119	2.57311	70.6736	46.0797	10.296	25.1597	26.5878	22.3186	0.018368	26.3044		193.295	0.126847	68.4121	39.5107	7.4872	32.1526	29.1012	19.4628	2.75239	24.9983
83	150.195	17.1088	64.9175	37.9461	10.9377	12.7247	19.2891	24.8653	0.039298	26.4544		160.588	5.96781	63.2011	33.8748	7.94381	18.8748	21.2762	21.333	3.46411	25.1449
84	132.153	44.9433	58.5018	32.2007	10.3317	3.61555	13.5164	26.512	0.08036	26.004		133.197	23.2701	57.114	28.4515	7.60087	7.93878	14.9786	22.7136	4.26877	24.9105
85	120.297	70.5225	51.4842	29.1004	9.35806	3.951	9.14831	28.2755	0.15736	25.3374		113.954	46.3553	50.1812	23.8815	6.91475	0.987984	10.1543	24.1533	5.15064	24.5346
86	113.902	90.3914	44.2087	27.9119	8.38867	6.98933	5.98047	30.6242	0.295176	24.619		99.9748	67.7523	42.6331	20.3385	6.15149	2.01231	6.62908	25.9929	6.08518	24.1778
87	121.789	115.187	37.2102	27.6861	7.54251	11.5478	3.77631	33.6598	0.53018	23.9003		98.0356	93.1039	34.8183	17.6743	5.37874	3.87117	4.16705	28.3287	7.03944	23.8968
88	137.083	136.134	30.8101	27.7075	6.85515	17.8233	2.30346	37.4325	0.911652	23.1958		106.052	116.588	27.1319	15.6161	4.67103	7.12967	2.52302	31.2318	7.97379	23.7544
89	155.75	150.066	25.2868	27.5781	6.19262	25.7154	1.35707	41.6021	1.5009	22.4297		121.767	133.722	19.9915	13.9123	3.9661	12.8733	1.47077	34.4607	8.8442	23.7177
90	174.273	157.458	20.8109	27.1307	5.43506	34.8142	0.772644	45.607	2.366	21.5186		142.131	143.529	13.7003	12.9945	3.72909	23.0924	0.82603	37.4851	9.60565	23.6507
91	189.098	160.418	17.3715	28.063	6.21925	44.8433	0.424914	48.944	3.57108	20.4294		162.828	147.707	8.31113	13.6433	4.5666	40.053	0.448712	39.7801	10.2157	23.3707
92	197.24	161.171	15.8709	29.5153	7.49861	56.7071	0.226567	51.4513	5.16102	19.2071		178.84	149.173	3.63112	15.1128	5.56122	63.1778	0.24194	41.1834	10.6387	22.7287
93	196.83	160.83	17.548	31.2473	8.99375	72.4551	5.29868	53.4616	7.14242	17.9621		185.804	150.371	0.170952	17.4755	6.73361	85.8777	0.152004	42.0646	10.8492	21.7101
94	187.842	159.168	19.1406	33.1991	10.7299	90.9589	14.0475	55.6057	9.4649	16.9185		181.309	152.383	0.198606	20.6384	8.10821	98.83	3.59755	43.1201	10.8341	20.4587
95	171.583	155.428	20.5922	35.341	12.734	102.891	24.6872	58.2602	12.0109	16.3397		166.268	154.622	0.231288	24.1188	9.70774	98.7037	13.7991	45.03	10.5946	19.3137
96	150.706	148.855	21.8537	37.5257	15.0316	97.0704	36.4	61.4419	14.5958	16.6009		144.726	154.992	0.263166	27.393	11.5574	90.6395	26.1498	47.811	10.1456	18.5628
97	129.365	138.757	22.8787	39.4971	17.6506	74.6172	46.7268	64.5583	16.9855	18.1425		121.61	150.724	0.294792	30.3654	13.6821	81.1143	38.7502	50.896	9.51406	18.1575
98	112.018	124.628	23.6271	41.2883	20.6154	48.5568	52.8251	66.4099	18.9298	21.0648		101.032	140.049	0.32682	33.3147	16.1062	72.1282	49.3517	53.4819	8.73702	17.8304
99	102.295	107.708	24.0683	43.3912	23.9514	29.1411	54.315	65.8022	20.2039	24.6455		96.4737	135.535	0.359502	36.5986	18.8526	62.6354	56.8366	55.0158	7.85727	17.2976
100	104.182	92.9386	24.1897	46.3258	27.6792	17.4254	54.2411	62.4686	20.6517	27.5639		98.1246	123.83	0.387156	40.3759	21.9433	51.9437	61.7504	55.7597	6.91978	16.4569
